# Supplementary material for: Predictors and Long-Term Prognostic Significance of Acute Renal Function Change in Patients Who Underwent Surgical Aortic Valve Replacement
Source: J Clin Med. 2023 Jul 27;12(15):4952. doi: 10.3390/jcm12154952 (PMC10419392; doi:10.3390/jcm12154952)
Supplement: Supplementary file 1 [file jcm-12-04952-s001.zip]

Archive with 1 entries (1 files):
- jcm-2491328-supplementary.pdf
